# Supplementary material for: A Simple Proteomics-Based Approach to Identification of Immunodominant Antigens from a Complex Pathogen: Application to the CD4 T Cell Response against Human Herpesvirus 6B
Source: PLoS One. 2015 Nov 23;10(11):e0142871. doi: 10.1371/journal.pone.0142871 (PMC4658110; doi:10.1371/journal.pone.0142871)
Supplement: S1 Table — (XLSX) [file pone.0142871.s003.xlsx]

## Sheet: S1 Table
S1 Table: Predicted DRB1*01:01 epitopes selected for peptide synthesis.
Core Epitope1	P92	SYF3	Extended sequence4	Peptide sequence5	Len	Peptide Name6	Protein7	Pool#8	T cell response9
VRNLKSRIM	3.17	33	ESRGVRNLKSRIMPMGL	ESRGVRNLKSRIMPMGL	17	6BZ_028	U100	1
LVGQRGTSI	1.89	32	QILSLVGQRGTSIRNID	QILSLVGQRGTSIRNID	17	6BZ_059	U100	1
IRNIDPAIV	2.3	30	RGTSIRNIDPAIVSALW	RGTSIRNIDPAIVSALW	17	6BZ_078	U100	1
IKTLTSFAI	1.48	31	GGQTIKTLTSFAIVRKD	GGQTIKTLTSFAIVRKD	17	6BZ_085	U100	1
LKPLTAMTA	1.39	33	YMERLKPLTAMTAIAFc	YMERLKPLTAMTAIAFS	17	6BZ_1230s	U100	1
MSRLGGLKA	0.3	34	STSEMSRLGGLKAFVPV	STSEMSRLGGLKAFVPV	17	6BZ_1237	U100	1
IFTVQARYS	0.62	31	MVNNIFTVQARYSKQNM	MVNNIFTVQARYSKQNM	17	6BZ_1252	U100	1
YLQMETFIS	0.6	31	NGPRYLQMETFISDLFR	NGPRYLQMETFISDLFR	17	6BZ_1254	U100	1
LGGLKAFVP	-0.2	32	EMSRLGGLKAFVPVDYT	EMSRLGGLKAFVPVDYT	17	6BZ_1260	U100	1
MERLKPLTA	0.8	30	SLAYMERLKPLTAMTAI	SLAYMERLKPLTAMTAI	17	6BZ_1262	U100	1
LTAMTAIAF	0	31	RLKPLTAMTAIAFcPMT	RLKPLTAMTAIAFSPMT	17	6BZ_1265s	U100	2
FNIYDGTNP	-0.11	31	DSIYFNIYDGTNPTPRR	DSIYFNIYDGTNPTPRR	17	6BZ_1267	U100	2
VNNIFTVQA	0.3	29	GLLMVNNIFTVQARYSK	GLLMVNNIFTVQARYSK	17	6BZ_1278	U100	2
YDIASPTHM	0.17	28	TNIKYDIASPTHMSPAL	TNIKYDIASPTHMSPAL	17	6BZ_1300	U100	2
FSLLYGAFG	0.5	27	LGLHFSLLYGAFGSNYN	LGLHFSLLYGAFGSNYN	17	6BZ_1309	U100	2
IIISVPLSA	1.7	25	MFGDIIIcVPLSAESRG	MFGDIIISVPLSAESRG	17	6BZ_1314s	U100	2
FQTLQGHEW	0.58	26	SYVVFQTLQGHEWcSRL	SYVVFQTLQGHEWSSRL	17	6BZ_1322s	U100	2
IVNIELLKI	1.1	25	RcELIVNIELLKIQNHG	RSELIVNIELLKIQNHG	17	6BZ_1328s	U100	2
IQNHGGQTI	0.6	25	ELLKIQNHGGQTIKTLT	ELLKIQNHGGQTIKTLT	17	6BZ_1348	U100	2
IFIQTGTSK	-0.51	26	ALcTIFIQTGTSKQRFR	ALSTIFIQTGTSKQRFR	17	6BZ_1367s	U100	2
YRLEKARSE	1.99	22	LRQNYRLEKARcELIVN	LRQNYRLEKARSELIVN	17	6BZ_1382s	U100	3
LIETEARIM	-0.93	26	ScGcLIETEARIMFGDI	SSGSLIETEARIMFGDI	17	6BZ_1385s	U100	3
ILSLVGQRG	0.2	24	LASQILSLVGQRGTSIR	LASQILSLVGQRGTSIR	17	6BZ_1391	U100	3
LFQNAGQKF	-0.66	25	DGEILFQNAGQKFcRPF	DGEILFQNAGQKFSRPF	17	6BZ_1394s	U100	3
IGMRLASQI	-0.7	25	LMETIGMRLASQILSLV	LMETIGMRLASQILSLV	17	6BZ_1399	U100	3
FYPSDPTLP	-0.71	25	NELLFYPSDPTLPSPYG	NELLFYPSDPTLPSPYG	17	6BZ_1400	U100	3
IMPMGLSQI	-0.3	23	LKSRIMPMGLSQILSSG	LKSRIMPMGLSQILSSG	17	6BZ_1443	U100	3
MPMGLSQIL	-0.7	23	KSRIMPMGLSQILSSGL	KSRIMPMGLSQILSSGL	17	6BZ_1451	U100	3
YVNLTAEDS	2.6	35	IDTPYVNLTAEDSSEIE	IDTPYVNLTAEDSSEIE	17	6BZ_017	U11	4
FASLDGRMP	0.79	35	SLMDFASLDGRMPSDLS	SLMDFASLDGRMPSDLS	17	6BZ_1013	U11	4	Yes
LHNQSGTEL	0.69	31	IQDILHNQSGTELKLPT	IQDILHNQSGTELKLPT	17	6BZ_1018	U11	4	Yes
FNAVYSQRV	0.65	31	KNENFNAVYSQRVLQTP	KNENFNAVYSQRVLQTP	17	6BZ_1019	U11	4	Yes
VSLMSGVEP	-0.2	31	PVSSVSLMSGVEPLSSL	PVSSVSLMSGVEPLSSL	17	6BZ_1028	U11	4	Yes
LSSLTSTNL	-0.21	31	GVEPLSSLTSTNLDLRD	GVEPLSSLTSTNLDLRD	17	6BZ_1029	U11	4	Yes
FRKQKKLDL	1.1	28	DKDGFRKQKKLDLLGSW	DKDGFRKQKKLDLLGSW	17	6BZ_1037	U11	4	Yes
VEPLSSLTS	-0.3	30	LMSGVEPLSSLTSTNLD	LMSGVEPLSSLTSTNLD	17	6BZ_1047	U11	4	Yes
LKISQPKSL	1	27	DLARLKISQPKSLDAPL	DLARLKISQPKSLDAPL	17	6BZ_1053	U11	4	Yes
FVTLNQSWS	0.78	27	LGKLFVTLNQSWSKLEK	LGKLFVTLNQSWSKLEK	17	6BZ_1054	U11	4
LVYLGKLFV	1.4	26	SINKLVYLGKLFVTLNQ	SINKLVYLGKLFVTLNQ	17	6BZ_1056	U11	5	Yes
YRIGPSGIL	1.8	29	SHGNYRIGPSGILDFGV	SHGNYRIGPSGILDFGV	17	6BZ_106	U11	5	Yes
WSKLEKVAM	-0.62	29	LNQSWSKLEKVAMSQIV	LNQSWSKLEKVAMSQIV	17	6BZ_1062	U11	5	Yes
WSKNTAANA	-0.26	28	VSRPWSKNTAANADVFD	VSRPWSKNTAANADVFD	17	6BZ_1067	U11	5
FRLPNADLS	-1	29	VQSPFRLPNADLSRDLD	VQSPFRLPNADLSRDLD	17	6BZ_1071	U11	5
LKTLYNTFI	0.77	26	DVDELKTLYNTFILWLM	DVDELKTLYNTFILWLM	17	6BZ_1073	U11	5	Yes
FVLNNSDVA	0.54	26	TGTPFVLNNSDVAGSEA	TGTPFVLNNSDVAGSEA	17	6BZ_1075	U11	5	Yes
LNKKYARDV	-0.91	28	IFAGLNKKYARDVSRGG	IFAGLNKKYARDVSRGG	17	6BZ_1085	U11	5	Yes
VNGLANLNL	0.6	25	ITDVVNGLANLNLRQNK	ITDVVNGLANLNLRQNK	17	6BZ_1092	U11	5	Yes
LENLENVDL	0.6	25	FLSNLENLENVDLREHP	FLSNLENLENVDLREHP	17	6BZ_1093	U11	5	Yes
YSASKAFSV	-0.4	26	SLESYSASKAFSVPENG	SLESYSASKAFSVPENG	17	6BZ_1105	U11	6
FKLQNDLDS	-0.5	26	LFKNFKLQNDLDSVQSP	LFKNFKLQNDLDSVQSP	17	6BZ_1107	U11	6
VQRLTNFLS	0.7	24	DRDKVQRLTNFLSNLEN	DRDKVQRLTNFLSNLEN	17	6BZ_1112	U11	6
LISLGEKGI	-0.7	26	EFTNLISLGEKGIQDIL	EFTNLISLGEKGIQDIL	17	6BZ_1116	U11	6
VRATTPVSS	0.4	24	GGRDVRATTPVSSVSLM	GGRDVRATTPVSSVSLM	17	6BZ_1124	U11	6
VNKILAEFT	-0.5	25	LGQRVNKILAEFTNLIS	LGQRVNKILAEFTNLIS	17	6BZ_1132	U11	6
YEIIKSSLE	-0.6	25	ITSDYEIIKSSLESYSA	ITSDYEIIKSSLESYSA	17	6BZ_1136	U11	6
FTNLISLGE	-0.8	25	ILAEFTNLISLGEKGIQ	ILAEFTNLISLGEKGIQ	17	6BZ_1151	U11	6
VQAGLGQRV	-0.3	24	EEQYVQAGLGQRVNKIL	EEQYVQAGLGQRVNKIL	17	6BZ_1161	U11	6
ILWLMYHYV	-0.7	24	YNTFILWLMYHYVLSKR	YNTFILWLMYHYVLSKR	17	6BZ_1179	U11	7
FLKIITSDY	-0.8	24	RVESFLKIITSDYEIIK	RVESFLKIITSDYEIIK	17	6BZ_1183	U11	7
LWLMYHYVL	-0.5	23	NTFILWLMYHYVLSKRK	NTFILWLMYHYVLSKRK	17	6BZ_1200	U11	7	Yes
YHYVLSKRK	-0.95	23	LWLMYHYVLSKRKPDYN	LWLMYHYVLSKRKPDYN	17	6BZ_1210	U11	7	Yes
LQNVVNEYL	-0.55	22	DITKLQNVVNEYLKSKG	DITKLQNVVNEYLKSKG	17	6BZ_1214	U11	7	Yes
LEVSDPQNL	-0.6	22	VERILEVSDPQNLFKNF	VERILEVSDPQNLFKNF	17	6BZ_1215	U11	7	Yes
ILAEFTNLI	-0.8	22	RVNKILAEFTNLISLGE	RVNKILAEFTNLISLGE	17	6BZ_1216	U11	7	Yes
YMPLIALSL	3.1	34	RDNSYMPLIALSLHENG	RDNSYMPLIALSLHENG	17	6BZ_020	U14	8	Yes
YLLLKSRDS	3.09	34	EDLNYLLLKSRDSDDEY	EDLNYLLLKSRDSDDEY	17	6BZ_021	U14	8
FIPMATQTV	1.5	30	LANSFIPMATQTVEQIL	LANSFIPMATQTVEQIL	17	6BZ_099	U14	8
ILDLAALIS	-0.4	32	LKETILDLAALISNMNL	LKETILDLAALISNMNL	17	6BZ_1025	U14	8	Yes
FFNVTPENA	0.45	30	TDSDFFNVTPENAFSSI	TDSDFFNVTPENAFSSI	17	6BZ_1027	U14	8	Yes
FKFSRSRDL	2.19	27	IITKFKFSRSRDLLMSV	IITKFKFSRSRDLLMSV	17	6BZ_1030	U14	8	Yes
LNRNEGRTS	1.03	27	VIRKLNRNEGRTSSRAS	VIRKLNRNEGRTSSRAS	17	6BZ_1052	U14	8	Yes
YSLKEAVDI	0	28	KIPKYSLKEAVDIYSDN	KIPKYSLKEAVDIYSDN	17	6BZ_1061	U14	8	Yes
MRQLDRALM	0.38	26	TEEAMRQLDRALMGLFV	TEEAMRQLDRALMGLFV	17	6BZ_1081	U14	9	Yes
LIIITKFKF	0	26	VEQILIIITKFKFSRSR	VEQILIIITKFKFSRSR	17	6BZ_1090	U14	9	Yes
MQSLSAVVY	1.1	24	LEVEMQSLSAVVYGAVA	LEVEMQSLSAVVYGAVA	17	6BZ_1097	U14	9	Yes
LSRANAKFI	-0.1	25	IPDVLSRANAKFIKEVL	IPDVLSRANAKFIKEVL	17	6BZ_1120	U14	9
VRLIQTTVN	0.39	24	FIKAVRLIQTTVNSFHN	FIKAVRLIQTTVNSFHN	17	6BZ_1126	U14	9	Yes
ISILPSFIK	0.6	25	TKANIcILPSFIKGHLI	TKANISILPSFIKGHLI	17	6BZ_1137s	U14	9
LLFLTSTWN	-0.01	24	IYNDLLFLTSTWNMIYN	IYNDLLFLTSTWNMIYN	17	6BZ_1143	U14	9	Yes
VLIRDSYNA	-0.7	25	FIKEVLIRDSYNAVcLA	FIKEVLIRDSYNAVSLA	17	6BZ_1144s	U14	10
IRRLNTWIK	-0.18	24	cKKEIRRLNTWIKYEIN	SKKEIRRLNTWIKYEIN	17	6BZ_1155s	U14	10
YLYKIPKYS	-1	25	RAYNYLYKIPKYSLKEA	RAYNYLYKIPKYSLKEA	17	6BZ_1163	U14	10
LYKIPKYSL	-0.6	24	AYNYLYKIPKYSLKEAV	AYNYLYKIPKYSLKEAV	17	6BZ_1175	U14	10
FSSIAIMPI	-0.71	24	PENAFSSIAIMPISYDK	PENAFSSIAIMPISYDK	17	6BZ_1180	U14	10
LMSVFRLGV	-0.95	22	SRDLLMSVFRLGVHINR	SRDLLMSVFRLGVHINR	17	6BZ_1219	U14	10
ITMMKSLFD	-1	22	VKHMITMMKSLFDTEEA	VKHMITMMKSLFDTEEA	17	6BZ_1220	U14	10
LKMLKAIKS	2.7	35	QEDALKMLKAIKSLDES	QEDALKMLKAIKSLDES	17	6BZ_012	U39	11	Yes
LMLILAIVV	2.5	31	FGGGLMLILAIVVVVII	FGGGLMLILAIVVVVII	17	6BZ_055	U39	11
VFLMNSVLM	1.78	29	LFLAVFLMNSVLMIYcD	LFLAVFLMNSVLMIYSD	17	6BZ_107s	U39	11	Yes
MRVVDAKGV	1.75	33	LYKSMRVVDAKGVRSET	LYKSMRVVDAKGVRSET	17	6BZ_1227	U39	11
LYTIEAKIA	0.28	32	YKSALYTIEAKIATNTP	YKSALYTIEAKIATNTP	17	6BZ_1249	U39	11
YFALTTGEI	0.1	32	YPFSYFALTTGEIVEGS	YPFSYFALTTGEIVEGS	17	6BZ_1251	U39	11	Yes
VVIIIVVFV	3	26	AIVVVVIIIVVFVRQKH	AIVVVVIIIVVFVRQKH	17	6BZ_1268	U39	11	Yes
FFIIYKTNI	1.59	28	MSEGFFIIYKTNIETYT	MSEGFFIIYKTNIETYT	17	6BZ_1269	U39	11	Yes
LTILENYTM	0.88	29	PLEKLTILENYTMIEDL	PLEKLTILENYTMIEDL	17	6BZ_1271	U39	11
LSKISPSSI	-0.5	30	MLHELSKISPSSIVSEV	MLHELSKISPSSIVSEV	17	6BZ_1284	U39	11
YSMNGSYQI	1.74	26	YNDAYSMNGSYQIFKTT	YNDAYSMNGSYQIFKTT	17	6BZ_1287	U39	12
FKLLDLYSP	0.4	28	ENADFKLLDLYSPDELS	ENADFKLLDLYSPDELS	17	6BZ_1288	U39	12
YRGYKSVNV	1.7	26	DRIRYRGYKSVNVEEA	DRIRYRGYKSVNVEEA	16	6BZ_1290	U39	12
WQPLVQKSL	0.9	27	LILIWQPLVQKSLMVLE	LILIWQPLVQKSLMVLE	17	6BZ_1295	U39	12
VLEQGSVNL	-0.5	29	KSLMVLEQGSVNLRRRR	KSLMVLEQGSVNLRRRR	17	6BZ_1304	U39	12
LGSVISVTA	-0.25	28	IGTGLGSVISVTAGALG	IGTGLGSVISVTAGALG	17	6BZ_1311	U39	12
LQGLGAIGT	1.7	25	INSFLQGLGAIGTGLGS	INSFLQGLGAIGTGLGS	17	6BZ_1312	U39	12
YKSMRVVDA	1.7	25	SVQLYKSMRVVDAKGVR	SVQLYKSMRVVDAKGVR	17	6BZ_1313	U39	12
FVNSTPEVV	1.4	25	VTFSFVNSTPEVVLGQL	VTFSFVNSTPEVVLGQL	17	6BZ_1318	U39	12
YRDVGVVYF	0.05	27	FPTSYRDVGVVYFLDRT	FPTSYRDVGVVYFLDRT	17	6BZ_1320	U39	12
FVRQKHVLS	1.1	25	IIVVFVRQKHVLSKPID	IIVVFVRQKHVLSKPID	17	6BZ_1327	U39	13
WLYSTSTSL	1.09	25	RGPLWLYSTSTSLNcIV	RGPLWLYSTSTSLNSIV	17	6BZ_1329s	U39	13
YSQEDALKM	-0.32	27	SGDEYSQEDALKMLKAI	SGDEYSQEDALKMLKAI	17	6BZ_1334	U39	13
VLFLAVFLM	0.98	25	SKMRVLFLAVFLMNSVL	SKMRVLFLAVFLMNSVL	17	6BZ_1335	U39	13
RVLFLAVFL	-0.62	18	MSKMRVLFLAVFLMNS	MSKMRVLFLAVFLMNS	16	6BZ_1338	U39	13
FALTTGEIV	-0.6	27	PFSYFALTTGEIVEGSP	PFSYFALTTGEIVEGSP	17	6BZ_1343	U39	13
VYFLDRTVM	-0.03	26	DVGVVYFLDRTVMGLAM	DVGVVYFLDRTVMGLAM	17	6BZ_1346	U39	13
FKSVTNKRF	-0.45	26	FPLNFKSVTNKRFITTK	FPLNFKSVTNKRFITTK	17	6BZ_1364	U39	13
VVFVRQKHV	0.15	25	VIIIVVFVRQKHVLSKP	VIIIVVFVRQKHVLSKP	17	6BZ_1366	U39	13
YTHTNSTPI	-0.61	26	VYTDYTHTNSTPIEDIE	VYTDYTHTNSTPIEDIE	17	6BZ_1369	U39	13
FIRLKIDPL	-0.7	26	VLDAFIRLKIDPLENAD	VLDAFIRLKIDPLENAD	17	6BZ_1374	U39	14
VVDAKGVRS	-0.1	25	KSMRVVDAKGVRSETMc	KSMRVVDAKGVRSETMS	17	6BZ_1376s	U39	14
YNHKYPFRI	-0.3	25	IRAGYNHKYPFRIcSIA	IRAGYNHKYPFRISSIA	17	6BZ_1384s	U39	14
YKSVNVEEA	-0.45	25	RYRGYKSVNVEEA	RYRGYKSVNVEEA	13	6BZ_1389	U39	14
YFARGPLWL	-0.7	25	TKEPYFARGPLWLYSTS	TKEPYFARGPLWLYSTS	17	6BZ_1397	U39	14
VVVVIIIVV	0.55	23	ILAIVVVVIIIVVFVRQ	ILAIVVVVIIIVVFVRQ	17	6BZ_1403	U39	14
IVVVVIIIV	0.55	23	LILAIVVVVIIIVVFVR	LILAIVVVVIIIVVFVR	17	6BZ_1404	U39	14
IEVLDAFIR	-0.2	24	PIEDIEVLDAFIRLKID	PIEDIEVLDAFIRLKID	17	6BZ_1405	U39	14
VVVIIIVVF	0.5	23	LAIVVVVIIIVVFVRQK	LAIVVVVIIIVVFVRQK	17	6BZ_1406	U39	14
LFPLNFKSV	-1	25	ETLELFPLNFKSVTNKR	ETLELFPLNFKSVTNKR	17	6BZ_1417	U39	14
MNGMNGATT	0.3	23	IEDLMNGMNGATTLVRK	IEDLMNGMNGATTLVRK	17	6BZ_1418	U39	15
IVTEATAKA	-0.42	24	SLNcIVTEATAKAKYPF	SLNSIVTEATAKAKYPF	17	6BZ_1419s	U39	15
LILIWQPLV	0.17	23	TTGDLILIWQPLVQKSL	TTGDLILIWQPLVQKSL	17	6BZ_1423	U39	15
VQLYKSMRV	-0.11	23	NQSSVQLYKSMRVVDAK	NQSSVQLYKSMRVVDAK	17	6BZ_1432	U39	15
YGRPISAQL	-0.8	24	VSEVYGRPISAQLHGDV	VSEVYGRPISAQLHGDV	17	6BZ_1434	U39	15
ILYVQLQYL	-0.55	22	SRHDILYVQLQYLYDTL	SRHDILYVQLQYLYDTL	17	6BZ_1462	U39	15
VLGQLGLDN	-0.9	22	TPEVVLGQLGLDNEILL	TPEVVLGQLGLDNEILL	17	6BZ_1466	U39	15
IATNTPSYV	-0.98	22	IEAKIATNTPSYVNGIN	IEAKIATNTPSYVNGIN	17	6BZ_1467	U39	15
FVLLTPSYS	3.5	44	RLWVFVLLTPcYSWRPW	RLWVFVLLTPSYSWRPW	17	6BZ_009s	U48	16
IYVLIAIIA	1.9	32	ILVIIYVLIAIIALFGL	ILVIIYVLIAIIALFGL	17	6BZ_057	U48	16
FVISPSYVI	3.5	28	PNVTFVISPSYVIKGVS	PNVTFVISPSYVIKGVS	17	6BZ_1016	U48	16	Yes
ILRLSTVPA	1.1	30	PMNDILRLSTVPAVKQF	PMNDILRLSTVPAVKQF	17	6BZ_1021	U48	16	Yes
YVLIAIIAL	2.8	26	LVIIYVLIAIIALFGLY	LVIIYVLIAIIALFGLY	17	6BZ_1032	U48	16
FMILYIQNP	0.7	29	FTPDFMILYIQNPAGDL	FTPDFMILYIQNPAGDL	17	6BZ_1034	U48	16	Yes
FNNLGIQTL	1	28	LLLKFNNLGIQTLLRGD	LLLKFNNLGIQTLLRGD	17	6BZ_1042	U48	16	Yes
IQSLSPSEP	0.4	30	RVAAIQcLSPSEPAASL	RVAAIQSLSPSEPAASL	17	6BZ_1048s	U48	16
IRVVEVRQM	1.72	26	GIYYIRVVEVRQMQYDN	GIYYIRVVEVRQMQYDN	17	6BZ_1051	U48	16	Yes
YLLLAKNGS	0.7	27	TRTHYLLLAKNGSVFEM	TRTHYLLLAKNGSVFEM	17	6BZ_1057	U48	17	Yes
MQLLIGNLS	1.9	25	MQRHMQLLIGNLcNPVE	MQRHMQLLIGNLSNPVE	17	6BZ_1064s	U48	17	Yes
YRFISDATF	0.4	27	VDEEYRFISDATFVDET	VDEEYRFISDATFVDET	17	6BZ_1066	U48	17	Yes
VKTVLTYAS	-0.87	29	TNSFVKTVLTYASLDRY	TNSFVKTVLTYASLDRY	17	6BZ_1068	U48	17	Yes
LENIYSPSA	0.43	28	KAPNLENIYSPcASPVR	KAPNLENIYSPSASPVR	17	6BZ_1070s	U48	17	Yes
YIQNPAGDL	0.54	26	FMILYIQNPAGDLTMMY	FMILYIQNPAGDLTMMY	17	6BZ_1076	U48	17	Yes
MMFLYGIVH	1	25	GIPQMMFLYGIVHFSYS	GIPQMMFLYGIVHFSYS	17	6BZ_1083	U48	17	Yes
YGIVHFSYS	-0.65	27	MMFLYGIVHFSYSTKNT	MMFLYGIVHFSYSTKNT	17	6BZ_1091	U48	17	Yes
LWVFVLLTP	-3.32	16	MLFRLWVFVLLTPcW	MLFRLWVFVLLTPSYSW	17	6BZ_1098s	U48	17	Yes
YASLDRYRS	-0.5	26	TVLTYASLDRYRSDMME	TVLTYASLDRYRSDMME	17	6BZ_1108	U48	17	Yes
LTMMYGNTT	0.8	24	PAGDLTMMYGNTTDINF	PAGDLTMMYGNTTDINF	17	6BZ_1109	U48	18
IAIIALFGL	-0.2	25	IYVLIAIIALFGLYRLI	IYVLIAIIALFGLYRLI	17	6BZ_1121	U48	18
MLAEIANFI	0.4	24	ETLFMLAEIANFIPADE	ETLFMLAEIANFIPADE	17	6BZ_1125	U48	18
MEMLSVYRP	-0.3	25	RSDMMEMLSVYRPPDMA	RSDMMEMLSVYRPPDMA	17	6BZ_1127	U48	18
LRVLKTHEN	0.3	24	PMPVLRVLKTHENLLSI	PMPVLRVLKTHENLLSI	17	6BZ_1128	U48	18
ITKNKSIPV	-0.66	25	DYSYITKNKSIPVSTLL	DYSYITKNKSIPVSTLL	17	6BZ_1140	U48	18
IIALFGLYR	0	24	VLIAIIALFGLYRLIRL	VLIAIIALFGLYRLIRL	17	6BZ_1141	U48	18
LNLYPSHGI	-0.1	24	IVYSLNLYPSHGIYYIR	IVYSLNLYPSHGIYYIR	17	6BZ_1146	U48	18
SIIITAIPL	-0.8	25	IVATSIIITAIPLNSTc	IVATSIIITAIPLNSTS	17	6BZ_1152s	U48	18
VIKGVSLTI	-0.2	24	SPSYVIKGVSLTITTTI	SPSYVIKGVSLTITTTI	17	6BZ_1156	U48	18
IYYIRVVEV	1.1	22	PSHGIYYIRVVEVRQMQ	PSHGIYYIRVVEVRQMQ	17	6BZ_1166	U48	19
IILVIIYVL	0.15	23	DQVSIILVIIYVLIAII	DQVSIILVIIYVLIAII	17	6BZ_1173	U48	19
LQYIYIKNI	0.1	23	IDGPLQYIYIKNIDELK	IDGPLQYIYIKNIDELK	17	6BZ_1174	U48	19	Yes
IFPVQVRSA	0.04	23	LNELIFPVQVRcAKITR	LNELIFPVQVRSAKITR	17	6BZ_1178s	U48	19	Yes
LLLIVEKDV	-0.8	24	LTDDLLLIVEKDVVDEE	LTDDLLLIVEKDVVDEE	17	6BZ_1184	U48	19	Yes
VYSLNLYPS	-0.8	24	QPQIVYSLNLYPSHGIY	QPQIVYSLNLYPSHGIY	17	6BZ_1185	U48	19	Yes
MMYGNTTDI	-0.21	23	GDLTMMYGNTTDINFKA	GDLTMMYGNTTDINFKA	17	6BZ_1188	U48	19	Yes
YAGQDLLVL	-0.9	24	TNYKYAGQDLLVLRNIS	TNYKYAGQDLLVLRNIS	17	6BZ_1189	U48	19	Yes
IQPQIVYSL	0.5	22	LDHSIQPQIVYSLNLYP	LDHSIQPQIVYSLNLYP	17	6BZ_1192	U48	19
ILVIIYVLI	0.4	22	QVSIILVIIYVLIAIIA	QVSIILVIIYVLIAIIA	17	6BZ_1194	U48	20
MARVAAIQS	0.25	22	RPPDMARVAAIQcLSPS	RPPDMARVAAIQSLSPS	17	6BZ_1199s	U48	20	Yes
LYIQNPAGD	-0.6	23	DFMILYIQNPAGDLTMM	DFMILYIQNPAGDLTMM	17	6BZ_1202	U48	20
IITAIPLNS	-0.02	22	ATSIIITAIPLNSTcVS	ATSIIITAIPLNSTSVS	17	6BZ_1207s	U48	20	Yes
IIYVLIAII	-0.35	22	IILVIIYVLIAIIALFG	IILVIIYVLIAIIALFG	17	6BZ_1212	U48	20
FVKTVLTYA	-0.81	22	VTNSFVKTVLTYASLDR	VTNSFVKTVLTYASLDR	17	6BZ_1217	U48	20	Yes
VFVLLTPSY	-0.83	22	FRLWVFVLLTPcYSWRP	FRLWVFVLLTPSYSWRP	17	6BZ_1218s	U48	20	Yes
IVALASQPV	1.9	31	PVKDIVALASQPVSRAP	PVKDIVALASQPVSRAP	17	6BZ_073	U54	21	Yes
LNIQLSLTP	0	32	FPEKLNIQLSLTPHTAD	FPEKLNIQLSLTPHTAD	17	6BZ_1020	U54	21	Yes
WINLQNTPL	1.99	27	NADIWINLQNTPLDQIF	NADIWINLQNTPLDQIF	17	6BZ_1033	U54	21	Yes
LRLTTAAIL	1.7	27	YVLQLRLTTAAILKPGE	YVLQLRLTTAAILKPGE	17	6BZ_1039	U54	21	Yes
VKDIVALAS	-0.7	31	PNGPVKDIVALASQPVS	PNGPVKDIVALASQPVS	17	6BZ_1040	U54	21	Yes
YGPLTRIKI	1.2	27	QFILYGPLTRIKIYAAD	QFILYGPLTRIKIYAAD	17	6BZ_1050	U54	21	Yes
YVNIESPNG	1.77	24	MSNIYVNIESPNGPVKD	MSNIYVNIESPNGPVKD	17	6BZ_1082	U54	21	Yes
FKSGLGISP	-0.4	27	ELRYFKcGLGICPPSSS	ELRYFKSGLGISPPSSS	17	6BZ_1086s	U54	21	Yes
YITMKAQKK	0.48	25	TRPLYITMKAQKKNcRI	TRPLYITMKAQKKNSRI	17	6BZ_1094s	U54	22
VNIESPNGP	-0.3	26	SNIYVNIESPNGPVKDI	SNIYVNIESPNGPVKDI	17	6BZ_1100	U54	22
LLILKTVYE	0	25	LcGNLLILKTVYENDYL	LSGNLLILKTVYENDYL	17	6BZ_1113s	U54	22
PKLLHGISI	-1	26	GFFIPKLLHGISITTcI	GFFIPKLLHGISITTSI	17	6BZ_1129s	U54	22
VQRIEAYDR	0.9	23	SNLPVQRIEAYDRHAIP	SNLPVQRIEAYDRHAIP	17	6BZ_1134	U54	22
LPIVLNIFA	-0.55	25	DLGRLPIVLNIFALPYA	DLGRLPIVLNIFALPYA	17	6BZ_1135	U54	22
WTEMSNIYV	-0.6	25	IEFSWTEMSNIYVNIES	IEFSWTEMSNIYVNIES	17	6BZ_1138	U54	22
FTYIDPKDY	0	24	AASPFTYIDPKDYGNIP	AASPFTYIDPKDYGNIP	17	6BZ_1142	U54	22
LKPGESTRM	-0.73	25	LHFFLKPGESTRMEFMP	LHFFLKPGESTRMEFMP	17	6BZ_1145	U54	23
VSNLPVQRI	-0.1	24	ANVTVSNLPVQRIEAYD	ANVTVSNLPVQRIEAYD	17	6BZ_1147	U54	23	Yes
YANVTVSNL	-0.35	24	FALPYANVTVSNLPVQR	FALPYANVTVSNLPVQR	17	6BZ_1164	U54	23	Yes
IEFISHRHV	-0.41	24	NSAKIEFISHRHVSISR	NSAKIEFISHRHVSISR	17	6BZ_1169	U54	23	Yes
IFALPYANV	-1	24	IVLNIFALPYANVTVSN	IVLNIFALPYANVTVSN	17	6BZ_1193	U54	23	Yes
VLNIFALPY	0.4	22	RLPIVLNIFALPYANVT	RLPIVLNIFALPYANVT	17	6BZ_1195	U54	23
VTPEISMGI	-0.91	23	TVAHVTPEISMGIFLKS	TVAHVTPEISMGIFLKS	17	6BZ_1209	U54	23	Yes
MGKENAVTA	-0.2	26	GHFIMGKENAVTAIAYR	GHFIMGKENAVTAIAYR	17	6BZ_1095	U57	24
WASLPGSLG	-0.2	26	TTNPWASLPGSLGDILY	TTNPWASLPGSLGDILY	17	6BZ_1096	U57	24
YINENTKIL	0.3	25	KSLIYINENTKILEVEV	KSLIYINENTKILEVEV	17	6BZ_1102	U57	24
WFNMKHILL	1	24	cISYWFNMKHILLFcNS	SISYWFNMKHILLFSNS	17	6BZ_1103s	U57	24
YKVINEYSM	0.28	25	NKMMYKVINEYcMKSNS	NKMMYKVINEYSMKSNS	17	6BZ_1104s	U57	24
VGIEKPNPS	0.2	25	IRHHVGIEKPNPSEGEA	IRHHVGIEKPNPSEGEA	17	6BZ_1106	U57	24
YQRNDGGFP	-0.56	26	TFPHYQRNDGGFPLPPP	TFPHYQRNDGGFPLPPP	17	6BZ_1110	U57	24
LLGIYSNKI	1.5	23	SFEALLGIYcNKIEWIN	SFEALLGIYSNKIEWIN	17	6BZ_1111s	U57	24
LTFFFPLGI	0.68	24	QSLQLTFFFPLGIYIPT	QSLQLTFFFPLGIYIPT	17	6BZ_1114	U57	24
INKNPPSIL	-0.06	25	TFGGINKNPPSILLHGQ	TFGGINKNPPSILLHGQ	17	6BZ_1115	U57	24
LNIITFGGI	-0.7	26	EGEALNIITFGGINKNP	EGEALNIITFGGINKNP	17	6BZ_1117	U57	25
YTVANTSSI	-0.2	25	MGPGYTVANTSSIAKQL	MGPGYTVANTSSIAKQL	17	6BZ_1122	U57	25
IAIQSKSKI	-0.9	26	SPVAIAIQSKSKIHPGF	SPVAIAIQSKSKIHPGF	17	6BZ_1123	U57	25
IHPGFAATL	-0.1	24	SKSKIHPGFAATLVRTD	SKSKIHPGFAATLVRTD	17	6BZ_1148	U57	25
ITRENPTRI	-0.11	24	cQLKITRENPTRILQTL	SQLKITRENPTRILQTL	17	6BZ_1149s	U57	25
FPLPPPLAL	-0.8	25	NDGGFPLPPPLALEFYN	NDGGFPLPPPLALEFYN	17	6BZ_1153	U57	25
GVLLGPIGS	-0.9	25	IPLDGVLLGPIGSIQKL	IPLDGVLLGPIGSIQKL	17	6BZ_1158	U57	25
LSIMTLAAM	-0.92	25	PNSLLSIMTLAAMHSKL	PNSLLSIMTLAAMHSKL	17	6BZ_1160	U57	25
IYINENTKI	1.13	22	FKSLIYINENTKILEVE	FKSLIYINENTKILEVE	17	6BZ_1162	U57	25
ILNINALHT	1.1	22	VIDQILNINALHTVLRS	VIDQILNINALHTVLRS	17	6BZ_1167	U57	25
YQPIPFHRF	-0.4	24	LRRYYQPIPFHRFFSDP	LRRYYQPIPFHRFFSDP	17	6BZ_1168	U57	26
INFFTTPIA	-0.45	24	KIEWINFFTTPIAVAAN	KIEWINFFTTPIAVAAN	17	6BZ_1170	U57	26
MIGNMPLPL	0.94	22	TPRIMIGNMPLPLAPIS	TPRIMIGNMPLPLAPIS	17	6BZ_1172	U57	26
RILNDMMES	-4.87	9	SSYIYRILNDMMESVTE	SYIYRILNDMMESVTE	16	6BZ_1176	U57	26
VTAIAYRAI	-0.71	24	KENAVTAIAYRAIMADF	KENAVTAIAYRAIMADF	17	6BZ_1181	U57	26
LSNNKASGA	-0.76	24	VLPALSNNKAcGAGVNV	VLPALSNNKASGAGVNV	17	6BZ_1182s	U57	26
MENNLPTSV	-0.17	23	LNDTMENNLPTSVFFHN	LNDTMENNLPTSVFFHN	17	6BZ_1186	U57	26
LYSSRAATS	-0.9	24	VEcLLYSSRAATSIILD	VESLLYSSRAATSIILD	17	6BZ_1190s	U57	26
LFSAFPIHA	0.4	22	KIQNLFSAFPIHAFTNT	KIQNLFSAFPIHAFTNT	17	6BZ_1196	U57	26
VHFQSLQHI	-0.4	23	HGNSVHFQSLQHILYNG	HGNSVHFQSLQHILYNG	17	6BZ_1197	U57	26
FMILKQVIS	2.1	29	NKHAFMILKQVISQcIS	NKHAFMILKQVISQSIS	17	6BZ_100s	U57	27	Yes
IMTLAAMHS	0.87	32	SLLSIMTLAAMHSKLSP	SLLSIMTLAAMHSKLSP	17	6BZ_1017	U57	27	Yes
FQSLKNRLL	2.79	27	RSNMFQSLKNRLLTSLF	RSNMFQSLKNRLLTSLF	17	6BZ_1023	U57	27	Yes
MNLIDSSVV	0.8	30	DVQRMNLIDSSVVFTDN	DVQRMNLIDSSVVFTDN	17	6BZ_1024	U57	27
YFSVLPALS	0.25	30	SKIFYFcVLPALSNNKA	SKIFYFSVLPALSNNKA	17	6BZ_1031s	U57	27	Yes
LFFIQLPRV	-0.53	23	LGKVLFFIQLPRVATGN	LGKVLFFIQLPRVATGN	17	6BZ_1201	U57	27	Yes
VQRMNLIDS	0	22	EISDVQRMNLIDSSVVF	EISDVQRMNLIDSSVVF	17	6BZ_1205	U57	27	Yes
VQRIDFADI	0	22	KDQVVQRIDFADILPSV	KDQVVQRIDFADILPSV	17	6BZ_1206	U57	27	Yes
INALHTVLR	-0.8	23	QILNINALHTVLRSLKN	QILNINALHTVLRSLKN	17	6BZ_1208	U57	27	Yes
LQHILYNGL	-0.5	22	HFQSLQHILYNGLcLIS	HFQSLQHILYNGLSLIS	17	6BZ_1213s	U57	27
YNWQRTPFS	-0.53	31	ALEFYNWQRTPFSVYSA	ALEFYNWQRTPFSVYSA	17	6BZ_1036	U57	28	Yes
IQNLFSAFP	-0.1	30	MGSKIQNLFSAFPIHAF	MGSKIQNLFSAFPIHAF	17	6BZ_1038	U57	28	Yes
FNDIKTYTA	-0.7	31	PLNIFNDIKTYTAEQLF	PLNIFNDIKTYTAEQLF	17	6BZ_1041	U57	28	Yes
LKQVISQSI	0.35	29	AFMILKQVISQcISYWF	AFMILKQVISQSISYWF	17	6BZ_1043s	U57	28	Yes
YRNLVSLIR	2.3	26	AFAHYRNLVSLIRLVKR	AFAHYRNLVSLIRLVKR	17	6BZ_1045	U57	28	Yes
LTNILSQYI	0.3	29	SIQKLTNILSQYISTQV	SIQKLTNILSQYISTQV	17	6BZ_1046	U57	28	Yes
YAIGETIPL	0.7	28	HYcNYAIGETIPLQLII	HYSNYAIGETIPLQLII	17	6BZ_1049s	U57	28	Yes
FFFPLGIYI	0.7	27	LQLTFFFPLGIYIPTET	LQLTFFFPLGIYIPTET	17	6BZ_1058	U57	28	Yes
FEALLGIYS	1.3	26	YNISFEALLGIYcNKIE	YNISFEALLGIYSNKIE	17	6BZ_1059s	U57	28	Yes
IQKNRATEV	0.63	27	DLTYIQKNRATEVLcTP	DLTYIQKNRATEVLSTP	17	6BZ_1060s	U57	28	Yes
LRKSPPQFI	1.2	26	MQTLLRKSPPQFIVLTM	MQTLLRKSPPQFIVLTM	17	6BZ_1063	U57	28	Yes
FFIQLPRVA	3.29	34	GKVLFFIQLPRVATGND	GKVLFFIQLPRVATGND	17	6BZ_011	U57	29
MIMLISNHM	1.98	31	NSFEMIMLISNHMGDEL	NSFEMIMLISNHMGDEL	17	6BZ_070	U57	29
LLSIMTLAA	-0.2	28	cPNSLLSIMTLAAMHSK	SPNSLLSIMTLAAMHSK	17	6BZ_1065s	U57	29	Yes
LIRLVKRTI	1.49	25	NLVSLIRLVKRTISISN	NLVSLIRLVKRTISISN	17	6BZ_1072	U57	29	Yes
WINFFTTPI	1.27	25	NKIEWINFFTTPIAVAA	NKIEWINFFTTPIAVAA	17	6BZ_1074	U57	29	Yes
FSVLPALSN	0.5	26	KIFYFcVLPALSNNKAc	KIFYFSVLPALSNNKAS	17	6BZ_1078s	U57	29	Yes
YRAIMADFT	0.5	26	TAIAYRAIMADFTQFTV	TAIAYRAIMADFTQFTV	17	6BZ_1079	U57	29	Yes
FSQLSQLKI	-0.2	27	TGHRFSQLcQLKITREN	TGHRFSQLSQLKITREN	17	6BZ_1080s	U57	29	Yes
IQKLTNILS	0.3	26	PIGSIQKLTNILSQYIS	PIGSIQKLTNILSQYIS	17	6BZ_1084	U57	29	Yes
IRLVKRTIS	0.14	26	LVSLIRLVKRTISISNI	LVSLIRLVKRTISISNI	17	6BZ_1087	U57	29	Yes
YNGLSLISP	-0.6	27	QHILYNGLcLISPITTL	QHILYNGLSLISPITTL	17	6BZ_1089s	U57	29
FIYLTAFLI	3.8	34	NEKFFIYLTAFLILPYK	NEKFFIYLTAFLILPYK	17	6BZ_007	U31	30
LNSLFAYLV	1.5	33	PVTELNcLFAYLVNLYF	PVTELNSLFAYLVNLYF	17	6BZ_050s	U31	30
LHHLSAYNL	1.9	32	IYDFLHHLSAYNLPNTT	IYDFLHHLSAYNLPNTT	17	6BZ_056	U31	30
YLVLNTHTL	1.8	32	TNKIYLVLNTHTLKEIK	TNKIYLVLNTHTLKEIK	17	6BZ_060	U31	30	Yes
FRTLERILL	2.48	29	KTTTFRTLERILLSKFL	KTTTFRTLERILLSKFL	17	6BZ_089	U31	30
FLILPYKFL	1.7	30	YLTAFLILPYKFLNYIW	YLTAFLILPYKFLNYIW	17	6BZ_092	U31	30	Yes
MHLMRSISI	2.3	29	PEKPMHLMRSIcIDTQL	PEKPMHLMRSISIDTQL	17	6BZ_094s	U31	30	Yes
YKLLSVSKS	1.6	29	VSSQYKLLSVcKSFIII	VSSQYKLLSVSKSFIII	17	6BZ_111s	U31	30	Yes
YIITQAWTA	1.52	29	KLFIYIITQAWTASEDS	KLFIYIITQAWTASEDS	17	6BZ_113	U31	30	Yes
YSFLTGYEM	1.68	35	DYILYSFLTGYEMTFAM	DYILYSFLTGYEMTFAM	17	6BZ_1224	U31	31
YNNLAAGFM	1.18	35	VQDNYNNLAAGFMPVTE	VQDNYNNLAAGFMPVTE	17	6BZ_1225	U31	31
IKFLYSQKI	2.1	33	LMDHIKFLYSQKIITAE	LMDHIKFLYSQKIITAE	17	6BZ_1226	U31	31
FSFLHTVYL	1.4	33	MSNSFSFLHTVYLNGIN	MSNSFSFLHTVYLNGIN	17	6BZ_1229	U31	31
YKFLNYIWI	2.1	28	LILPYKFLNYIWIQYKP	LILPYKFLNYIWIQYKP	17	6BZ_1261	U31	31
YELLTAHGT	1.9	27	IEEAYELLTAHGTEGFY	IEEAYELLTAHGTEGFY	17	6BZ_1276	U31	31
YQTLMNKIL	1.38	27	GQKQYQTLMNKILTSET	GQKQYQTLMNKILTSET	17	6BZ_1282	U31	31
YEMTFAMYI	1.29	27	FLTGYEMTFAMYIDTIE	FLTGYEMTFAMYIDTIE	17	6BZ_1283	U31	31
FFIETSNLS	1.1	27	ASFIFFIETSNLSLSSH	ASFIFFIETSNLSLSSH	17	6BZ_1286	U31	31
FSSLETVHL	0.8	33	KDGQFSSLETVHLNLLE	KDGQFSSLETVHLNLLE	17	6BZ_1238	U31	32
YTPLLSFLS	0.6	33	EEQKYTPLLSFLSKFKK	EEQKYTPLLSFLSKFKK	17	6BZ_1239	U31	32
FHDLKSFPI	0.8	32	FQSLFHDLKSFPIMKSQ	FQSLFHDLKSFPIMKSQ	17	6BZ_1244	U31	32
VNSVFGTQL	0.24	32	VFYQVNSVFGTQLIVDE	VFYQVNSVFGTQLIVDE	17	6BZ_1250	U31	32
LSKLKSLYL	-0.2	32	INTTLSKLKSLYL	INTTLSKLKSLYL	13	6BZ_1259	U31	32
LKELDPKRV	-0.3	32	LTKLLKELDPKRVAGGQ	LTKLLKELDPKRVAGGQ	17	6BZ_1263	U31	32
WENIITLDL	0.7	30	LQQFWENIITLDLGPYL	LQQFWENIITLDLGPYL	17	6BZ_1264	U31	32
VNNVASFKL	0.45	30	YFETVNNVASFKLAFNF	YFETVNNVASFKLAFNF	17	6BZ_1266	U31	32
IFFIETSNL	0.2	30	DASFIFFIETSNLSLSS	DASFIFFIETSNLSLSS	17	6BZ_1274	U31	32
WVKSWTTQM	0.37	28	KHYEWVKSWTTQMLQEM	KHYEWVKSWTTQMLQEM	17	6BZ_1292	U31	32
YVEIENKVI	0.8	27	INTKYVEIENKVIcNET	INTKYVEIENKVISNET	17	6BZ_1297s	U31	32
VHKVHTSDI	-0.95	30	ESENVHKVHTSDITEAI	ESENVHKVHTSDITEAI	17	6BZ_1301	U31	33
IFAQLSNFI	0.1	28	RDKNIFAQLSNFIDKLG	RDKNIFAQLSNFIDKLG	17	6BZ_1302	U31	33
LAAIESILA	-0.5	29	ASEILAAIESILADPSK	ASEILAAIESILADPSK	17	6BZ_1303	U31	33
FFIYLTAFL	0.5	27	QNEKFFIYLTAFLILPY	QNEKFFIYLTAFLILPY	17	6BZ_1308	U31	33
FFSLNYKQI	0.4	27	AVVKFFSLNYKQIHVPE	AVVKFFSLNYKQIHVPE	17	6BZ_1310	U31	33
FFLNNTLYL	1.44	25	SRAIFFLNNTLYLFDSH	SRAIFFLNNTLYLFDSH	17	6BZ_1317	U31	33
FYIKNPFHF	0	27	KKVAFYIKNPFHFPVQE	KKVAFYIKNPFHFPVQE	17	6BZ_1321	U31	33
LRQLAKKSA	-0.1	27	SVLTLRQLAKKcANLKT	SVLTLRQLAKKSANLKT	17	6BZ_1324s	U31	33
ERILLSKFL	-0.7	28	FRTLERILLSKFLAIAD	FRTLERILLSKFLAIAD	17	6BZ_1325	U31	33
FAYLVNLYF	0.5	26	LNcLFAYLVNLYFNIEV	LNSLFAYLVNLYFNIEV	17	6BZ_1326s	U31	33
YVHQNKITM	1.08	25	LcSEYVHQNKITMSSVT	LSSEYVHQNKITMSSVT	17	6BZ_1330s	U31	33
YVSQNPVKH	1.8	24	YLKAYVSQNPVKHFHEF	YLKAYVSQNPVKHFHEF	17	6BZ_1331	U31	34
YHLDTASTL	-0.3	27	MEEGYHLDTASTLALML	MEEGYHLDTASTLALML	17	6BZ_1332	U31	34
INNLSNFTL	0.9	25	SHFNINNLSNFTLSIRK	SHFNINNLSNFTLSIRK	17	6BZ_1336	U31	34
MKQHFGKKI	-0.4	27	LQNMMKQHFGKKIPTLM	LQNMMKQHFGKKIPTLM	17	6BZ_1337	U31	34
VFHLLSQIV	1.4	24	LWNRVFHLLcQIVDVFV	LWNRVFHLLSQIVDVFV	17	6BZ_1342s	U31	34
VLKHSGLNI	0	26	FNIEVLKHSGLNINTEL	FNIEVLKHSGLNINTEL	17	6BZ_1344	U31	34
YFGLIDFIL	0	26	DNEVYFGLIDFILYGKT	DNEVYFGLIDFILYGKT	17	6BZ_1345	U31	34
IVNIEMIKS	0.6	25	KNKTIVNIEMIKSQLEE	KNKTIVNIEMIKSQLEE	17	6BZ_1347	U31	34
LLILKTYKD	-0.2	26	HDAELLILKTYKDPDIA	HDAELLILKTYKDPDIA	17	6BZ_1350	U31	34
FAKALTVEV	-0.2	26	RETAFAKALTVEVNNKE	RETAFAKALTVEVNNKE	17	6BZ_1351	U31	34
VINSLAKSI	0.4	25	PTDLVINSLAKSIDKDS	PTDLVINSLAKSIDKDS	17	6BZ_1352	U31	35
YNLPNTTTV	-0.91	27	HLSAYNLPNTTTVKNLH	HLSAYNLPNTTTVKNLH	17	6BZ_1354	U31	35
VKNLHLHFI	0.3	25	NTTTVKNLHLHFILEKR	NTTTVKNLHLHFILEKR	17	6BZ_1356	U31	35
IVDETGVPL	0.3	25	GTQLIVDETGVPLQFHN	GTQLIVDETGVPLQFHN	17	6BZ_1357	U31	35
LIIHFTHAL	0.3	25	QDNDLIIHFTHALLPVL	QDNDLIIHFTHALLPVL	17	6BZ_1358	U31	35
FPIMKSQFN	0.2	25	DLKSFPIMKSQFNWTIY	DLKSFPIMKSQFNWTIY	17	6BZ_1363	U31	35
WLTQLVHDI	0.88	24	ITLKWLTQLVHDINKFc	ITLKWLTQLVHDINKFS	17	6BZ_1365s	U31	35
YIWIQYKPI	0.1	25	KFLNYIWIQYKPITFTQ	KFLNYIWIQYKPITFTQ	17	6BZ_1368	U31	35
LLILSSHPE	0	25	KQFTLLILcSHPEYLYG	KQFTLLILSSHPEYLYG	17	6BZ_1370s	U31	35
INGLRALLN	0	25	TENYINGLRALLNFITA	TENYINGLRALLNFITA	17	6BZ_1371	U31	35
FLRFGTSHF	-0.02	25	DNTQFLRFGTSHFNINN	DNTQFLRFGTSHFNINN	17	6BZ_1372	U31	36
IKANTASAA	-0.06	25	TSPDIKANTASAAIKDV	TSPDIKANTASAAIKDV	17	6BZ_1373	U31	36
LTRLQAQEY	-0.1	25	NTPTLTRLQAQEYVFDY	NTPTLTRLQAQEYVFDY	17	6BZ_1375	U31	36
LLTEIPRRI	1.27	23	QDYRLLTEIPRRIHSRY	QDYRLLTEIPRRIHSRY	17	6BZ_1377	U31	36
FVGVGSTND	-0.16	25	IVDVFVGVGSTNDDSSK	IVDVFVGVGSTNDDSSK	17	6BZ_1378	U31	36
FQQQNFIPI	0.5	24	QWAVFQQQNFIPIDYSV	QWAVFQQQNFIPIDYSV	17	6BZ_1379	U31	36
LVAAKTTYL	0.49	24	SQQDLVAAKTTYLERAP	SQQDLVAAKTTYLERAP	17	6BZ_1380	U31	36
LNQLPPNKT	0.4	24	TTDILNQLPPNKTVSTR	TTDILNQLPPNKTVSTR	17	6BZ_1383	U31	36
ILLIYNNYL	1	23	NNLDILLIYNNYLcKTT	NNLDILLIYNNYLSKTT	17	6BZ_1388s	U31	36
FHNIFYNAV	0.2	24	VPLQFHNIFYNAVVKFF	VPLQFHNIFYNAVVKFF	17	6BZ_1390	U31	36
TSSTNQNDS	-8.1	8	MKIITSSTNQNDS	MKIITSSTNQNDS	13	6BZ_1393	U31	36
WIQYKPITF	0	24	LNYIWIQYKPITFTQRS	LNYIWIQYKPITFTQRS	17	6BZ_1395	U31	37
FSVQLNKIV	-0.7	25	EHSIFSVQLNKIVSYLN	EHSIFSVQLNKIVSYLN	17	6BZ_1396	U31	37
LNFITAAQN	-0.1	24	LRALLNFITAAQNYIQN	LRALLNFITAAQNYIQN	17	6BZ_1401	U31	37
LIPIVNLKL	0.6	23	FKRELIPIVNLKLFIYI	FKRELIPIVNLKLFIYI	17	6BZ_1402	U31	37
FVDIKLQDF	-0.9	25	YFPDFVDIKLQDFISDP	YFPDFVDIKLQDFISDP	17	6BZ_1409	U31	37
LNLLETFLK	-0.9	25	ETVHLNLLETFLKQLQD	ETVHLNLLETFLKQLQD	17	6BZ_1410	U31	37
MLQEMPKKL	-0.3	24	WTTQMLQEMPKKLDDIE	WTTQMLQEMPKKLDDIE	17	6BZ_1411	U31	37
INYLLPFKD	-0.3	24	QTIFINYLLPFKDFSEV	QTIFINYLLPFKDFSEV	17	6BZ_1412	U31	37
FIPIDYSVA	-0.3	24	QQQNFIPIDYSVANVKP	QQQNFIPIDYSVANVKP	17	6BZ_1413	U31	37
LVDLFPNST	0.4	23	TVLFLVDLFPNSTEKTA	TVLFLVDLFPNSTEKTA	17	6BZ_1414	U31	37
VTELNSLFA	-1	25	GFMPVTELNcLFAYLVN	GFMPVTELNSLFAYLVN	17	6BZ_1415s	U31	37
FTQLSPQNE	-1	25	QQTFFTQLcPQNEKFFI	QQTFFTQLSPQNEKFFI	17	6BZ_1416s	U31	38
LRIERDRQV	0.99	22	LYARLRIERDRQVFYQV	LYARLRIERDRQVFYQV	17	6BZ_1421	U31	38
FITTNSEQL	-0.52	24	DLAQFITTNSEQLQNMM	DLAQFITTNSEQLQNMM	17	6BZ_1422	U31	38
FETVNNVAS	-0.57	24	KKEYFETVNNVASFKLA	KKEYFETVNNVASFKLA	17	6BZ_1425	U31	38
MKSQFNWTI	-0.08	23	SFPIMKSQFNWTIYLQD	SFPIMKSQFNWTIYLQD	17	6BZ_1431	U31	38
LLKQWAVFQ	-0.8	24	IQNTLLKQWAVFQQQNF	IQNTLLKQWAVFQQQNF	17	6BZ_1433	U31	38
LRSQFQSLF	-0.9	24	SFYELRSQFQSLFHDLK	SFYELRSQFQSLFHDLK	17	6BZ_1436	U31	38
YNSQKPSDR	-0.3	23	FVDFYNSQKPSDRASEI	FVDFYNSQKPSDRASEI	17	6BZ_1441	U31	38
VVNVYLPPM	-0.3	23	YDNEVVNVYLPPMSTDP	YDNEVVNVYLPPMSTDP	17	6BZ_1442	U31	38
IQRAKTAVI	0.4	22	EKNWIQRAKTAVITSPE	EKNWIQRAKTAVITSPE	17	6BZ_1445	U31	38
FYQVNSVFG	0.15	22	DRQVFYQVNSVFGTQLI	DRQVFYQVNSVFGTQLI	17	6BZ_1448	U31	39
FNIEVLKHS	-0.6	23	VNLYFNIEVLKHSGLNI	VNLYFNIEVLKHSGLNI	17	6BZ_1449	U31	39
FNINNLSNF	-0.26	22	GTSHFNINNLSNFTLSI	GTSHFNINNLSNFTLSI	17	6BZ_1458	U31	39
LNKIVSYLN	-1	23	FSVQLNKIVSYLNHTNR	FSVQLNKIVSYLNHTNR	17	6BZ_1459	U31	39
LSVSKSFII	-0.4	22	QYKLLSVcKSFIIILQQ	QYKLLSVSKSFIIILQQ	17	6BZ_1460s	U31	39
IQSILDISI	-0.5	22	LHDKIQSILDIcIDDML	LHDKIQSILDISIDDML	17	6BZ_1461s	U31	39
LQNMMKQHF	-0.7	22	NSEQLQNMMKQHFGKKI	NSEQLQNMMKQHFGKKI	17	6BZ_1463	U31	39
YEWVKSWTT	-0.83	22	HEKHYEWVKSWTTQMLQ	HEKHYEWVKSWTTQMLQ	17	6BZ_1464	U31	39
ILSSHPEYL	-1	22	FTLLILcSHPEYLYGcL	FTLLILSSHPEYLYGSL	17	6BZ_1468s	U31	39
VFYQVNSVF	-1	22	RDRQVFYQVNSVFGTQL	RDRQVFYQVNSVFGTQL	17	6BZ_1469	U31	39
MPYIQAEIT	-1	22	AANEMPYIQAEITLKWL	AANEMPYIQAEITLKWL	17	6BZ_1470	U31	39
YLGISGQKI	2.3	33	PHKTYLGISGQKISAVE	PHKTYLGISGQKISAVE	17	6BZ_129	U41	40
FRFMRQKTI	2.5	28	ALQDFRFMRQKTIIATK	ALQDFRFMRQKTIIATK	17	6BZ_162	U41	40
LFFVDGREA	1.34	32	MDDMLFFVDGREALAAS	MDDMLFFVDGREALAAS	17	6BZ_201	U41	40
FMRQKTIIA	1.3	30	QDFRFMRQKTIIATKFS	QDFRFMRQKTIIATKFS	17	6BZ_221	U41	40
LVTQNPVLF	1.38	29	LTSKLVTQNPVLFPVVL	LTSKLVTQNPVLFPVVL	17	6BZ_228	U41	40
FKTLVAQSV	2.58	35	ASDEFKTLVAQSVGNcI	ASDEFKTLVAQSVGNSI	17	6BZ_018s	U90	41
FKSITGLES	1.5	33	GPDNFKSITGLESGKHF	GPDNFKSITGLESGKHF	17	6BZ_051	U90	41
YVALDSGKL	1.8	34	FSKAYVALDSGKLNMVA	FSKAYVALDSGKLNMVA	17	6BZ_127	U90	41
FVSSYAKML	2.6	28	ASSQFVScYAKMLSGKN	ASSQFVSSYAKMLSGKN	17	6BZ_160s	U90	41
IKPLTSSDI	1.2	31	DTGLIKPLTSSDIMEGY	DTGLIKPLTSSDIMEGY	17	6BZ_210	U90	41
FNWSEPRFI	2.39	27	NLDFFNWcEPRFIVFAc	NLDFFNWSEPRFIVFAS	17	6BZ_236s	U90	41
LTSLHGLTS	-0.2	33	HDYLTSLHGLTSKLV	HDYLTSLHGLTSKLV	15	6BZ_3085	U41	42
MVRVGTRLP	0.54	31	GTAMVRVGTRLPAIP	GTAMVRVGTRLPAIP	15	6BZ_3088	U41	42
FNSVMTQEL	0.45	31	KQAFNSVMTQELLLR	KQAFNSVMTQELLLR	15	6BZ_3089	U41	42
LHGLTSKLV	0.4	31	LTSLHGLTSKLVTQN	LTSLHGLTSKLVTQN	15	6BZ_3090	U41	42
LGWIGGSGV	-0.2	31	FGQLGWIGGSGVDRN	FGQLGWIGGSGVDRN	15	6BZ_3092	U41	42
IQVQVGEYS	-0.4	30	EEQIQVQVGEYScVK	EEQIQVQVGEYSSVK	15	6BZ_3093s	U41	42
FEAVSSNDA	-0.45	30	QSVFEAVSSNDAPVY	QSVFEAVSSNDAPVY	15	6BZ_3094	U41	42
FGTIFTSRS	-0.62	30	EPNFGTIFTSRSLVT	EPNFGTIFTSRSLVT	15	6BZ_3095	U41	42
VIDIKALCS	-0.7	30	ARKVIDIKALcSAVG	ARKVIDIKALSSAVG	15	6BZ_3096s	U41	43
YQSLYGTFH	0.99	27	VQQYQSLYGTFHSSY	VQQYQSLYGTFHSSY	15	6BZ_3097	U41	43
YNHLVNCSA	0.8	27	TEIYNHLVNcSANLc	TEIYNHLVNSSANLS	15	6BZ_3098s	U41	43
VLIFAPNSI	2.18	25	HLAVLIFAPNSILYc	HLAVLIFAPNSILYS	15	6BZ_3099s	U41	43
FEVPTARKV	0.09	28	LQSFEVPTARKVIDI	LQSFEVPTARKVIDI	15	6BZ_3100	U41	43
FLMLVDSVV	0.7	27	EKDFLMLVDSVVTEL	EKDFLMLVDSVVTEL	15	6BZ_3101	U41	43
FIQERGFFL	1.2	26	cTEFIQERGFFLPAL	STEFIQERGFFLPAL	15	6BZ_3102s	U41	43
ITNFGGTIL	-0.13	27	KTPITNFGGTILTKI	KTPITNFGGTILTKI	15	6BZ_3103	U41	43
LRFSNTKEL	0.4	26	GTTLRFSNTKELIDA	GTTLRFSNTKELIDA	15	6BZ_3104	U41	44
IIDIQPECL	-1	28	EIDIIDIQPEcLSTF	EIDIIDIQPESLSTF	15	6BZ_3105s	U41	44
LRSLSFCNA	0.2	26	ELLLRSLSFcNALSS	ELLLRSLSFSNALSS	15	6BZ_3106s	U41	44
YYKVILTVL	-0.56	27	TFAYYKVILTVLQNL	TFAYYKVILTVLQNL	15	6BZ_3107	U41	44
FKELLFAGL	-0.8	27	GNGFKELLFAGLLIP	GNGFKELLFAGLLIP	15	6BZ_3108	U41	44
FLNTRTVKV	0.3	25	KKGFLNTRTVKVASN	KKGFLNTRTVKVASN	15	6BZ_3109	U41	44
FFFHGTEQL	-0.4	26	PVcFFFHGTEQLVGM	PVSFFFHGTEQLVGM	15	6BZ_3110s	U41	44
FAGLLIPCV	-0.43	26	ELLFAGLLIPcVEEQ	ELLFAGLLIPSVEEQ	15	6BZ_3111s	U41	44
LTVLQNLAL	0.1	25	KVILTVLQNLALIVA	KVILTVLQNLALIVA	15	6BZ_3112	U41	45
LIVASGHVV	0.7	24	NLALIVASGHVVDRP	NLALIVASGHVVDRP	15	6BZ_3113	U41	45
VLQNLALIV	0.64	24	ILTVLQNLALIVASG	ILTVLQNLALIVASG	15	6BZ_3114	U41	45
FLPALSETL	0.6	24	RGFFLPALSETLFYY	RGFFLPALSETLFYY	15	6BZ_3115	U41	45
ILGSFGRKP	-0.81	26	EVDILGSFGRKPVSE	EVDILGSFGRKPVSE	15	6BZ_3116	U41	45
YGTFHSSYL	0.36	24	QSLYGTFHSSYLKKG	QSLYGTFHSSYLKKG	15	6BZ_3117	U41	45
FETEETISL	-0.32	25	ATLFETEETISLSSc	ATLFETEETISLSSS	15	6BZ_3118s	U41	45
WLVQQYQSL	0.3	24	ISKWLVQQYQSLYGT	ISKWLVQQYQSLYGT	15	6BZ_3119	U41	45
MAQLTNLKL	-0.4	25	AERMAQLTNLKLHLS	AERMAQLTNLKLHLS	15	6BZ_3120	U41	46
LQNLALIVA	0.2	24	LTVLQNLALIVASGH	LTVLQNLALIVASGH	15	6BZ_3121	U41	46
LVDMNVRDF	0.19	24	LNHLVDMNVRDFSIA	LNHLVDMNVRDFSIA	15	6BZ_3122	U41	46
LSFCNALSS	-0.5	25	LRSLSFcNALSSLTE	LRSLSFSNALSSLTE	15	6BZ_3123s	U41	46
VLSLMERNS	-0.51	25	VLSVLSLMERNSPVV	VLSVLSLMERNSPVV	15	6BZ_3124	U41	46
VFTSWGTTL	-0.53	25	FYYVFTSWGTTLRFS	FYYVFTSWGTTLRFS	15	6BZ_3125	U41	46
LKLHLSSHL	0.1	24	LTNLKLHLSSHLAVL	LTNLKLHLSSHLAVL	15	6BZ_3126	U41	46
YATAFSPFL	0.05	24	TTPYATAFSPFLTFA	TTPYATAFSPFLTFA	15	6BZ_3127	U41	46
LNRMSVYNA	0.7	23	VWNLNRMSVYNAGNA	VWNLNRMSVYNAGNA	15	6BZ_3128	U41	46
LVYVKKLVL	0.65	23	QEYLVYVKKLVLDGV	QEYLVYVKKLVLDGV	15	6BZ_3129	U41	47
LLNNVPKTL	0.64	23	QRFLLNNVPKTLDIG	QRFLLNNVPKTLDIG	15	6BZ_3130	U41	47
VSIIHGLTQ	-0.9	25	KDFVSIIHGLTQcIE	KDFVSIIHGLTQSIE	15	6BZ_3131s	U41	47
LSSHLAVLI	-0.4	24	KLHLSSHLAVLIFAP	KLHLSSHLAVLIFAP	15	6BZ_3132	U41	47
MERNSPVVI	1.04	22	LSLMERNSPVVISPL	LSLMERNSPVVISPL	15	6BZ_3133	U41	47
LCRLSMQCL	-0.5	24	QAKLcRLSMQcLRDF	QAKLSRLSMQSLRDF	15	6BZ_3134s	U41	47
MQCLRDFRI	-0.6	24	RLSMQcLRDFRIKNR	RLSMQSLRDFRIKNR	15	6BZ_3135s	U41	47
YKVILTVLQ	0	23	FAYYKVILTVLQNLA	FAYYKVILTVLQNLA	15	6BZ_3136	U41	47
CPQLLSYVV	0.6	22	cATcPQLLSYVVWNL	SATSPQLLSYVVWNL	15	6BZ_3137s	U41	47
WIYVFPKEK	-0.25	23	TAAWIYVFPKEKELL	TAAWIYVFPKEKELL	15	6BZ_3138	U41	48
IKALCSAVG	-0.4	23	VIDIKALcSAVGKDA	VIDIKALSSAVGKDA	15	6BZ_3139s	U41	48
IVENLTNDI	-0.46	23	VLSIVENLTNDIDPE	VLSIVENLTNDIDPE	15	6BZ_3140	U41	48
ITSFMPVCF	-0.62	23	LTKITSFMPVcFFFH	LTKITSFMPVSFFFH	15	6BZ_3141s	U41	48
LALIVASGH	-0.8	23	LQNLALIVASGHVVD	LQNLALIVASGHVVD	15	6BZ_3142	U41	48
IEECVSRCI	-0.91	23	TQcIEEcVSRcIVEM	TQSIEESVSRSIVEM	15	6BZ_3143s	U41	48
FYYVFTSWG	-0.55	22	ETLFYYVFTSWGTTL	ETLFYYVFTSWGTTL	15	6BZ_3144	U41	48
IIHGLTQCI	-0.7	22	FVSIIHGLTQcIEEc	FVSIIHGLTQSIEES	15	6BZ_3145s	U41	48
LSGCISFLL	-0.9	22	KNPLSGcISFLLFKY	KNPLSGSISFLLFKY	15	6BZ_3146s	U41	48
VFKLDGYPS	0.6	34	KMEVFKLDGYPSDYD	KMEVFKLDGYPSDYD	15	6BZ_3054	U90	49
FPELEAFDL	0	35	SLLFPELEAFDLFIP	SLLFPELEAFDLFIP	15	6BZ_3055	U90	49
INLLSSASS	0.8	32	LININLLSSASSQFV	LININLLSSASSQFV	15	6BZ_3056	U90	49
IAVLQSIVL	0.9	30	NIGIAVLQSIVLcSN	NIGIAVLQSIVLSSN	15	6BZ_3059s	U90	49
LNMVATSLL	0.25	30	SGKLNMVATSLLLMA	SGKLNMVATSLLLMA	15	6BZ_3061	U90	49
VLEQLGQLI	-0.5	30	ERLVLEQLGQLININ	ERLVLEQLGQLININ	15	6BZ_3062	U90	50
WQYLKPRRH	2.69	25	EFSWQYLKPRRHQFK	EFSWQYLKPRRHQFK	15	6BZ_3063	U90	50
WIQEKGSNS	-0.1	26	TKEWIQEKGSNSKcT	TKEWIQEKGSNSKST	15	6BZ_3064s	U90	50
FIPESSNDI	1.2	24	FDLFIPESSNDIASK	FDLFIPESSNDIASK	15	6BZ_3065	U90	50
VNLLKQELL	-0.2	26	cKQVNLLKQELLESR	SKQVNLLKQELLESR	15	6BZ_3066s	U90	50
FESLLFPEL	-0.33	26	DVSFESLLFPELEAF	DVSFESLLFPELEAF	15	6BZ_3067	U90	51
IRSMPGTHD	0.09	25	TIPIRSMPGTHDIRN	TIPIRSMPGTHDIRN	15	6BZ_3068	U90	51
WFMRKTHKV	-0.7	26	HWLWFMRKTHKVDNc	HWLWFMRKTHKVDNS	15	6BZ_3069s	U90	51
LGQLININL	0.4	24	LEQLGQLININLLSS	LEQLGQLININLLSS	15	6BZ_3070	U90	51
IKPSKSKKI	-0.4	25	NVPIKPSKSKKIKLD	NVPIKPSKSKKIKLD	15	6BZ_3071	U90	51
LVTAETQIF	-0.22	24	SQNLVTAETQIFDPQ	SQNLVTAETQIFDPQ	15	6BZ_3072	U90	52
ITALKNIFS	-0.9	25	NQFITALKNIFSKAY	NQFITALKNIFSKAY	15	6BZ_3073	U90	52
LKYMEVQSP	-0.3	24	VDYLKYMEVQSPTDN	VDYLKYMEVQSPTDN	15	6BZ_3074	U90	52
LNVANSQNL	0.4	23	EKNLNVANSQNLVTA	EKNLNVANSQNLVTA	15	6BZ_3075	U90	52
LLTLHRSML	-0.52	24	SAGLLTLHRSMLERL	SAGLLTLHRSMLERL	15	6BZ_3076	U90	52
FKITMMNMI	0.6	22	RHQFKITMMNMITHA	RHQFKITMMNMITHA	15	6BZ_3077	U90	53
MNNQFITAL	-0.91	24	KANMNNQFITALKNI	KANMNNQFITALKNI	15	6BZ_3078	U90	53
VFTIPIRSM	-0.35	23	PSPVFTIPIRSMPGT	PSPVFTIPIRSMPGT	15	6BZ_3079	U90	53
IQSIGASVK	-1	23	GNcIQSIGASVKAAM	GNSIQSIGASVKAAM	15	6BZ_3080s	U90	53
LKNIFSKAY	-0.6	22	ITALKNIFSKAYVAL	ITALKNIFSKAYVAL	15	6BZ_3081	U90	53
LININLLSS	-0.9	22	LGQLININLLSSASS	LGQLININLLSSASS	15	6BZ_3082	U90	53
1. Core epitope: 9mer sequence used for predictions
2. P9 score of the 9mer
3. Syfpethi score of the 9mer
4. Extended sequence: peptide sequence after adding the 4 flanking residues at each side of the core
5. Peptide sequence: sequence synthesized (after C to S change; indicated in bold)
6. Peptide name: asigned name; C to S changes are indicated by a lower case s
7. Protein: source protein
8. Pool#: indicates constituent peptides for each pool
9. T cell response measured by ELISpot
