# Supplementary material for: A Simple Proteomics-Based Approach to Identification of Immunodominant Antigens from a Complex Pathogen: Application to the CD4 T Cell Response against Human Herpesvirus 6B
Source: PLoS One. 2015 Nov 23;10(11):e0142871. doi: 10.1371/journal.pone.0142871 (PMC4658110; doi:10.1371/journal.pone.0142871)
Supplement: S2 Table — (XLSX) [file pone.0142871.s004.xlsx]

## Sheet: S2 Table
S2 Table: IFN-g response by peptides pools measured by ELISpot.
		IFN-g response1		Number positive2
Protein	Pool#	Mean	n	ER	DFR2x	Selected3
U100	1	37.89	5	1	3
U100	2	18.79	5	2	2
U100	3	8.19	5
U11	4	55.29	5	4	4	*
U11	5	92.74	5	5	4	*
U11	6	18.44	5	3	2
U11	7	103.04	5	3	4	*
U14	8	75.54	5	4	4	*
U14	9	35.84	5	4	4	*
U14	10	69.24	5	3	3
U39	11	62.74	5	4	4	*
U39	12	26.09	5	2	3
U39	13	32.19	5	3	3
U39	14	11.49	5	1	2
U39	15	21.79	5	1	3
U48	16	77.24	5	5	5	*
U48	17	108.84	5	4	4	*
U48	18	46.79	5	3	3
U48	19	99.54	5	4	4	*
U48	20	81.74	5	4	4	*
U54	21	111.84	5	5	3	*
U54	22	15.44	5	2	2
U54	23	73.74	5	4	4	*
U57	24	56.89	5	4	3
U57	25	28.89	5	2	3
U57	26	67.39	5	4	3
U57	27	100.19	5	4	5	*
U57	28	131.09	5	4	4	*
U57	29	58.29	5	5	4	*
U31	30	17.36	5	3	4	*
U31	31	4.535	5		2
U31	32	8.96	5		1
U31	33	4.02	5		1
U31	34	6.96	5	1	2
U31	35	1.58	5
U31	36	1.645	5
U31	37	5.985	5	1	1
U31	38	9.76	5	1	2
U31	39	2.86	5
U41	40	2.92	5		1
U41	42	7.3	5
U41	43	5.45	5	1
U41	44	5.6	5	1	1
U41	45	6.6	5
U41	46	13.8	5	1	2
U41	47	8.725	5	1	2
U41	48	7.9	5	2	1
U90	41	9.88	5	1	1
U90	49	10.1	5	1	1
U90	50	5.6	5
U90	51	17	5	3	2
U90	52	3.125	5
U90	53	6.8	5	1
1. IFN-g response in SFU per million (mean value and number of donors tested)
2. Number of donors positive by ER or DFR2x analyses (see Methods)
3. Pools selected for further analysis indicated by a star
